# Supplementary material for: Hepatitis B Vaccination in Senegalese Children: Coverage, Timeliness, and Sociodemographic Determinants of Non-Adherence to Immunisation Schedules (ANRS 12356 AmBASS Survey)
Source: Vaccines (Basel). 2021 May 15;9(5):510. doi: 10.3390/vaccines9050510 (PMC8155976; doi:10.3390/vaccines9050510)
Supplement: Supplementary file 1 [file vaccines-09-00510-s001.zip]

Archive with 1 entries (1 files):
- vaccines-1189071-supplementary.pdf
